# Supplementary material for: Prevalence of Batrachochytrium dendrobatidis in Amphibians in Northwestern Italy’s Protected Areas
Source: Animals (Basel). 2025 Jan 9;15(2):157. doi: 10.3390/ani15020157 (PMC11758637; doi:10.3390/ani15020157)
Supplement: Supplementary file 1 [file animals-15-00157-s001.zip]

Archive with 1 entries (1 files):
- animals-3389909-supplementary.pdf
